# Supplementary material for: In(Ga)N 3D Growth on GaN-Buffered On-Axis and Off-Axis (0001) Sapphire Substrates by MOCVD
Source: Nanomaterials (Basel). 2022 Oct 6;12(19):3496. doi: 10.3390/nano12193496 (PMC9565245; doi:10.3390/nano12193496)
Supplement: Supplementary file 1 [file nanomaterials-12-03496-s001.zip]

Archive with 1 entries (1 files):
- nanomaterials-1932137-supplementary.pdf
